# Supplementary material for: Neuroprotective Effects of N-Acetylcysteine-Amide (AD4) in a Survival Mouse Model of Paraoxon Intoxication: Targeting Oxidative Stress, Neuroinflammation and Memory Impairments
Source: Antioxidants (Basel). 2025 Dec 6;14(12):1463. doi: 10.3390/antiox14121463 (PMC12730126; doi:10.3390/antiox14121463)
Supplement: Supplementary file 1 [file antioxidants-14-01463-s001.zip]

Archive with 1 entries (1 files):
- antioxidants-3981343-supplementary.pdf
